# Supplementary material for: In Vivo Anticancer Evaluation of 6b, a Non-Covalent Imidazo[1,2-a]quinoxaline-Based Epidermal Growth Factor Receptor Inhibitor against Human Xenograft Tumor in Nude Mice
Source: Molecules. 2022 Aug 28;27(17):5540. doi: 10.3390/molecules27175540 (PMC9457798; doi:10.3390/molecules27175540)
Supplement: Supplementary file 1 [file molecules-27-05540-s001.zip]

Archive with 1 entries (1 files):
- molecules-1881679-supplementary.pdf
